# Supplementary material for: Nucleic Acid Target Sensing Using a Vibrating Sharp-Tip Capillary and Digital Droplet Loop-Mediated Isothermal Amplification (ddLAMP)
Source: Sensors (Basel). 2024 Jun 30;24(13):4266. doi: 10.3390/s24134266 (PMC11243892; doi:10.3390/s24134266)
Supplement: Supplementary file 1 [file sensors-24-04266-s001.zip]

Archive with 4 entries (4 files):
- Movie_S1.avi
- Movie_S2.avi
- Movie_S3.avi
- sensors-3056089-supplementary.pdf
